# Supplementary material for: Influence of Pre-Analytic Conditions on Quantity of Lymphocytes
Source: Int J Mol Sci. 2023 Aug 30;24(17):13479. doi: 10.3390/ijms241713479 (PMC10487632; doi:10.3390/ijms241713479)
Supplement: Supplementary file 1 [file ijms-24-13479-s001.zip]

Archive with 1 entries (1 files):
- ijms-2553796-supplementary.pdf
